# Supplementary material for: Evaluation of dietary crude protein concentrations, fishmeal, and sorghum inclusions in broiler chickens offered wheat-based diet via Box-Behnken response surface design
Source: PLoS One. 2021 Nov 19;16(11):e0260285. doi: 10.1371/journal.pone.0260285 (PMC8604292; doi:10.1371/journal.pone.0260285)
Supplement: S1 Raw data — (XLSX) [file pone.0260285.s001.xlsx]

## Sheet: Weight gain
Pen	Tag	BW_14d	Avf wt. d14	BW_35d	Avf wt. d35		Pen	Diet	Avg_wt_14	dead bird weight	Number of birds _35d	mortality correted birds number	Avg_wt_35	Weight gain
1	27	460	508.667	2007	2384.67		1	10	508.667		6	6	2384.67	1876
1	26	499		2491			2	12	508.667		6	6	2593.83	2085.17
1	29	517		2591			3	11	510.833	1323	5	5.55458	2385.6	1874.77
1	28	542		2494			4	1	507.333		6	6	2197.67	1690.33
1	43	549		2711			5	4	504.667		6	6	2572.83	2068.17
1	94	485		2014			6	5	505.333		6	6	2269	1763.67
2	35	437	506	2358	2593.83		7	6	502.333	1070	5	5.45802	2336.17	1833.83
2	36	468		2411			8	3	505.167		6	6	2260	1754.83
2	34	504		2895			9	9	507.833		6	6	2320.83	1813
2	33	517		2725			10	7	502.667		6	6	2577.83	2075.17
2	37	536		2548			11	2	494.833		6	6	2506	2011.17
2	55	574		2626			12	13	494.833		6	6	2485.33	1990.5
3	30	509	510.833	2590	2385.6		13	8	506.333		6	6	2537	2030.67
3	42	467		2339			14	7	509		6	6	2507.67	1998.67
3	40	486		2070			15	1	501.167		6	6	2086.33	1585.17
3	38	516		2446			16	10	511.333		6	6	2512.5	2001.17
3	426	547					17	3	500	1769	5	5.84046	2104.8	1604.8
3	48	540		2483			18	9	506.833		6	6	2336.83	1830
4	49	458	507.333	1934	2197.67		19	2	503		6	6	2593.33	2090.33
4	46	479		2090			20	13	502.333		6	6	2335.33	1833
4	47	523		2407			21	12	507.667		6	6	2505.33	1997.67
4	44	530		2158			22	8	495.833	1480	5	5.56523	2618.4	2122.57
4	45	547		2429			23	4	504		6	6	2603.33	2099.33
4	66	507		2168			24	6	503.167		6	6	2249.17	1746
5	31	460	504.667	2409	2572.83		25	5	501.333		6	6	2199.17	1697.83
5	51	512		2456			26	11	509.5		6	6	2171.83	1662.33
5	54	549		2742			27	1	500.5		6	6	2527.6	2027.1
5	73	505		2482			28	6	509.833		6	6	2298.17	1788.33
5	68	531		2661			29	9	513.333		6	6	2364	1850.67
5	104	471		2687			30	11	504		6	6	2443.83	1939.83
6	32	441	505.333	2408	2269		31	7	505.833		6	6	2462.5	1956.67
6	58	478		2416			32	3	507.167	2040	5	5.92803	2198.2	1691.03
6	61	496		2247			33	12	504		6	6	2603.67	2099.67
6	57	513		2072			34	5	502.333		6	6	2178.67	1676.33
6	60	525		2040			35	4	504.167		6	6	2562.33	2058.17
6	59	579		2431			36	8	506.333		6	6	2669.83	2163.5
7	53	579	502.333	2486	2336.17		37	10	502.167		6	6	2465.83	1963.67
7	64	486		2636			38	13	505.5		6	6	2438	1932.5
7	63	489		2175			39	2	503		6	6	2619	2116
7	67	523		2391			40	1	510.833		6	6	2306	1795.17
7	65	528		2602			41	7	501.833		6	6	2439	1937.17
7	81	409		1727			42	13	506.333		6	6	2462.5	1956.17
8	50	588	505.167	2327	2260		43	6	504		6	6	2436.5	1932.5
8	69	474		2478			44	5	510.5		6	6	2105.83	1595.33
8	70	493		1983			45	10	506		6	6	2399.33	1893.33
8	72	523		2467			46	12	504.5		6	6	2553.83	2049.33
8	71	530		2034			47	11	504.333		6	6	2338	1833.67
8	80	423		2271			48	4	495.833		6	6	2474.5	1978.67
9	39	517	507.833	2541	2320.83		49	8	504		6	6	2610.17	2106.17
9	56	583		2670			50	3	511		6	6	2169.33	1658.33
9	79	444		2267			51	9	506.667		6	6	2261.5	1754.83
9	74	469		1977			52	2	504.167		6	6	2580.17	2076
9	77	525		2282			53	12	510.667		6	6	2600.33	2089.67
9	85	509		2188			54	10	506.333		6	6	2540.33	2034
10	52	512	502.667	2647	2577.83		55	8	502		6	6	2778.83	2276.83
10	75	526		2614			56	13	508.5		6	6	2423	1914.5
10	84	458		2453			57	6	516.167		6	6	2593.5	2077.33
10	82	498		2390			58	3	491.833		6	6	2191	1699.17
10	83	549		2825			59	9	498		6	6	2250.83	1752.83
10	135	473		2538			60	11	502		6	6	2480.83	1978.83
11	89	490	494.833	2460	2506		61	2	502.833		6	6	2475.5	1972.67
11	90	510		2502			62	7	508.333		6	6	2552	2043.67
11	86	532		2535			63	1	505.333		6	6	2224.83	1719.5
11	117	404		2133			64	5	503		6	6	2160.67	1657.67
11	128	559		2868			65	4	525.333		6	6	2638.17	2112.83
11	159	474		2538
12	93	395	494.833	1844	2485.33
12	92	477		2536
12	95	503		2608
12	96	509		2556
12	97	530		2769
12	174	555		2599
13	78	541	506.333	2664	2537
13	100	482		2343
13	98	489		2581
13	103	518		2634
13	99	595		2744
13	116	413		2256
14	62	524	509	2622	2507.67
14	107	483		2262
14	106	497		2574
14	109	538		2483
14	121	449		2398
14	180	563		2707
15	91	535	501.167	2297	2086.33
15	110	423		1762
15	114	486		2022
15	112	507		1967
15	111	513		2399
15	115	543		2071
16	88	523	511.333	2527	2512.5
16	87	541		2541
16	118	451		2438
16	120	501		2543
16	176	576		2680
16	200	476		2346
17	122	435	500	1812	2104.8
17	127	495		2099
17	125	517
17	123	527		2094
17	221	475		1982
17	223	551		2537
18	102	508	506.833	2218	2336.83
18	119	465		2143
18	132	471		2290
18	130	509		2420
18	129	531		2546
18	131	557		2404
19	101	519	503	2546	2593.33
19	126	536		2524
19	138	429		2396
19	139	482		2519
19	137	497		2780
19	224	555		2795
20	142	461	502.333	2177	2335.33
20	140	494		2493
20	143	510		2375
20	144	535		2561
20	240	467		2136
20	251	547		2270
21	108	498	507.667	2495	2505.33
21	134	445		2319
21	149	469		2266
21	147	520		2618
21	148	533		2659
21	278	581		2675
22	133	531	495.833	2881	2618.4
22	156	421		1933
22	155	495		2860
22	154	509		2859
22	153	551
22	236	468		2559
23	150	535	504	2578	2603.33
23	161	458		2253
23	163	477		2631
23	162	489		2557
23	160	513		2869
23	427	552		2732
24	146	538	503.167	2233	2249.17
24	167	456		2025
24	165	489		2041
24	166	511		2161
24	164	548		2659
24	237	477		2376
25	157	434	501.333	2056	2199.17
25	170	503		2224
25	173	515		2084
25	172	526		2088
25	171	551		2463
25	241	479		2280
26	124	502	509.5	2232	2171.83
26	169	466		2006
26	177	487		2187
26	181	515		2175
26	179	526		2283
26	178	561		2148
27	113	522	500.5	2516	2527.6
27	183	402
27	182	478		2533
27	187	501		2778
27	186	531		2683
27	287	569		2128
28	136	508	509.833	2317	2298.17
28	151	540		2216
28	192	415		1892
28	191	484		2396
28	428	519		2597
28	286	593		2371
29	197	449	513.333	1968	2364
29	194	473		2176
29	198	507		2311
29	195	511		2670
29	196	542		2364
29	199	598		2695
30	145	499	504	2330	2443.83
30	185	536		2544
30	202	431		2141
30	205	487		2398
30	203	521		2778
30	204	550		2472
31	201	456	505.833	2246	2462.5
31	211	472		2207
31	209	493		2439
31	206	524		2547
31	208	559		2785
31	228	531		2551
32	141	501	507.167	2398	2198.2
32	213	454		2106
32	214	511		2016
32	217	565
32	232	538		2268
32	247	474		2203
33	152	507	504	2676	2603.67
33	168	518		2482
33	219	423		2510
33	222	484		2477
33	220	541		2474
33	218	551		3003
34	175	518	502.333	2383	2178.67
34	210	498		2024
34	227	457		1867
34	226	471		2390
34	229	525		1940
34	225	545		2468
35	188	432	504.167	2097	2562.33
35	230	505		2531
35	231	516		2654
35	234	525		2518
35	235	565		2871
35	261	482		2703
36	189	449	506.333	2448	2669.83
36	207	502		2748
36	238	480		2600
36	239	519		2684
36	279	527		2759
36	319	561		2780
37	429	514	502.167	2561	2465.83
37	245	419		2293
37	244	479		2387
37	242	501		2404
37	280	530		2346
37	315	570		2804
38	249	465	505.5	2456	2438
38	253	472		2231
38	252	516		2572
38	248	529		2363
38	250	545		2520
38	275	506		2486
39	257	424	503	2198	2619
39	255	479		2777
39	259	523		2789
39	254	553		2893
39	288	501		2474
39	328	538		2583
40	262	447	510.833	1916	2306
40	260	471		2438
40	265	505		2532
40	263	510		2488
40	331	541		2065
40	330	591		2397
41	270	423	501.833	1756	2439
41	268	478		2573
41	267	498		2544
41	271	514		2364
41	347	535		2688
41	379	563		2709
42	212	523	506.333	2487	2462.5
42	276	448		2217
42	272	471		2622
42	277	499		2436
42	375	527		2518
42	390	570		2495
43	190	454	504	2246	2436.5
43	233	523		2485
43	269	481		2490
43	282	489		2387
43	281	526		2575
43	283	551		2436
44	215	463	510.5	1710	2105.83
44	274	476		2500
44	430	497		2161
44	285	566		2369
44	304	524		1930
44	386	537		1965
45	291	445	506	2260	2399.33
45	293	481		2090
45	292	503		2652
45	295	559		2655
45	338	514		2664
45	184	534		2075
46	289	507	504.5	2680	2553.83
46	299	437		2354
46	296	479		2158
46	298	524		2789
46	300	536		2797
46	301	544		2545
47	294	503	504.333	2093	2338
47	297	450		2398
47	305	467
47	306	515		2668
47	303	525		2058
47	394	566		2473
48	273	482	495.833	2438	2474.5
48	312	380		1969
48	309	490		2564
48	308	525		2730
48	339	523		2568
48	392	575		2578
49	318	471	504	2636	2610.17
49	316	504		2567
49	314	517		2619
49	317	552		2699
49	324	440		2316
49	399	540		2824
50	323	452	511	2355	2169.33
50	320	476		1785
50	322	498		1974
50	354	513		2255
50	396	585		2404
50	420	542		2243
51	307	475	506.667	2213	2261.5
51	311	490		2229
51	325	464		2256
51	329	514		2378
51	326	537		2225
51	327	560		2268
52	246	430	504.167	2402	2580.17
52	302	536		2554
52	335	481		2488
52	332	503		2831
52	337	510		2431
52	333	565		2775
53	256	440	510.667	2473	2600.33
53	336	486		2475
53	342	498		2664
53	341	509		2725
53	340	551		2772
53	404	580		2493
54	346	464	506.333	2190	2540.33
54	348	500		2512
54	349	515		2467
54	344	532		2768
54	76	487		2493
54	416	540		2812
55	310	503	502	2748	2778.83
55	361	449		2852
55	358	474		2728
55	350	512		2833
55	352	543		2848
55	418	531		2664
56	334	505	508.5	2305	2423
56	376	481		2025
56	356	510		2902
56	360	525		2368
56	357	587		2957
56	367	443		1981
57	362	454	516.167	2470	2593.5
57	364	484		2451
57	366	505		2396
57	363	511		2924
57	365	539		2722
57	421	604		2598
58	370	381	491.833	1650	2191
58	371	489		2263
58	368	523		2297
58	373	547		2427
58	397	486		2089
58	424	525		2420
59	343	500	498	2330	2250.83
59	355	515		2332
59	374	527		2016
59	378	561		2285
59	383	401		2284
59	408	484		2258
60	385	452	502	2390	2480.83
60	381	480		2345
60	384	497		2547
60	380	513		2671
60	382	525		2619
60	410	545		2313
61	372	496	502.833	2408	2475.5
61	389	515		2446
61	388	531		2795
61	387	560		2451
61	417	435		2262
61	422	480		2491
62	345	466	508.333	2729	2552
62	359	521		2450
62	369	500		2626
62	395	483		2374
62	393	549		2657
62	413	531		2476
63	290	465	505.333	1841	2224.83
63	400	477		2405
63	403	496		2312
63	402	516		2458
63	401	526		2233
63	423	552		2100
64	266	430	503	2401	2160.67
64	398	504		2217
64	405	481		2054
64	407	512		1796
64	409	534		2015
64	406	557		2481
65	258	441	525.333	2521	2638.17
65	377	611		3140
65	412	490		2799
65	415	527		2532
65	419	512		2066
65	425	571		2771

## Sheet: Feed intake
Pen	Diet	Feed in				Feed out		total Feed intake
		Bucket + feed	Feeder + feed	Feed	feed	Bucket	Feeder		mortality corrected birds number	Average Feed intake
1	10	11000	4511	7000		1301	3342	17868	6	2978
2	12	11000	4088	7126	843	828	2505	19724	6	3287.33
3	11	11000	3389	7000		1817	2491	17081	5.55458	3075.12
4	1	11000	3818	7000		2723	2486	16609	6	2768.17
5	4	11000	3796	7000		828	1933	19035	6	3172.5
6	5	11000	3457	7000		1844	2391	17222	6	2870.33
7	6	11000	4312	7000		827	3349	18136	5.45802	3322.82
8	3	11000	4641	7000		2318	2726	17597	6	2932.83
9	9	11000	4181	7000		2340	2540	17301	6	2883.5
10	7	11000	4072	7000		821	2148	19103	6	3183.83
11	2	11000	4108	7000		1232	2249	18627	6	3104.5
12	13	11000	3602	7000		821	1763	19018	6	3169.67
13	8	11000	4065	7000		1173	1784	19108	6	3184.67
14	7	11000	4053	7000		821	2453	18779	6	3129.83
15	1	11000	4785	7000		3286	2919	16580	6	2763.33
16	10	11000	3653	7000		824	1737	19092	6	3182
17	3	11000	4372	7000		3194	3227	15951	5.84046	2731.12
18	9	11000	4039	7000		1939	2227	17873	6	2978.83
19	2	11000	4410	7000	824	825	3066	19343	6	3223.83
20	13	11000	4255	7000		2174	2838	17243	6	2873.83
21	12	11000	4292	7000		815	2451	19026	6	3171
22	8	11000	4116	7000		829	3625	17662	5.56523	3173.63
23	4	11000	4420	7000		824	2039	19557	6	3259.5
24	6	11000	3659	7000		1792	2347	17520	6	2920
25	5	11000	3629	7000		1277	2554	17798	6	2966.33
26	11	11000	4213	7000		3750	2542	15921	6	2653.5
27	1	11000	4885	7000		2508	2697	17680	6	2946.67
28	6	11000	4136	7000		1533	2740	17863	6	2977.17
29	9	11000	4161	7000		1865	2314	17982	6	2997
30	11	11000	4082	7000		829	2493	18760	6	3126.67
31	7	11000	4253	7000		1306	2816	18131	6	3021.83
32	3	11000	5005	7000		3401	3000	16604	5.92803	2800.93
33	12	11000	4311	7000	869	820	2328	20032	6	3338.67
34	5	11000	3601	7000		2097	2315	17189	6	2864.83
35	4	11000	4347	7000		830	2268	19249	6	3208.17
36	8	11000	3548	6828	840	826	1932	19458	6	3243
37	10	11000	4557	7000	863	834	3523	19063	6	3177.17
38	13	11000	3677	7000		1540	1869	18268	6	3044.67
39	2	11000	3820	7000	808	821	2536	19271	6	3211.83
40	1	11000	4684	7000		831	3198	18655	6	3109.17
41	7	11000	4049	7000		821	2528	18700	6	3116.67
42	13	11000	3742	7000		1118	1858	18766	6	3127.67
43	6	11000	4290	7000		825	2629	18836	6	3139.33
44	5	11000	4151	7000		3345	2990	15816	6	2636
45	10	11000	4340	7000		837	2819	18684	6	3114
46	12	11000	3944	6449	812	821	2146	19238	6	3206.33
47	11	11000	4399	7000		3725	3032	15642	6	2607
48	4	11000	3988	7000		830	2313	18845	6	3140.83
49	8	11000	3827	7178	843	819	2325	19704	6	3284
50	3	11000	4727	7000		3820	2835	16072	6	2678.67
51	9	11000	3989	7000		2577	2630	16782	6	2797
52	2	11000	3533	6845		824	1628	18926	6	3154.33
53	12	11000	3645	6881	881	828	1589	19990	6	3331.67
54	10	11000	3902	7000		825	1907	19170	6	3195
55	8	11000	3631	6475	3490	1143	2676	20777	6	3462.83
56	13	11000	3850	7000		2101	2305	17444	6	2907.33
57	6	11000	3628	6950	1714	833	1870	20589	6	3431.5
58	3	11000	3732	7000		1227	3872	16633	6	2772.17
59	9	11000	4376	7000		1343	2965	18068	6	3011.33
60	11	11000	4193	7000		1450	2492	18251	6	3041.83
61	2	11000	4176	7000		831	2710	18635	6	3105.83
62	7	11000	3513	7000		821	1562	19130	6	3188.33
63	1	11000	3534	7000		2172	2391	16971	6	2828.5
64	5	11000	3374	7000		825	1883	18666	6	3111
65	4	11000	4436	6911		1455	3243	17649	6	2941.5

## Sheet: FCR
Pen	Diet
		WG	FI	FCR
1	10	1876	2978	1.58742
2	12	2085.17	3287.33	1.57653
3	11	1874.77	3075.12	1.64027
4	1	1690.33	2768.17	1.63765
5	4	2068.17	3172.5	1.53397
6	5	1763.67	2870.33	1.62748
7	6	1833.83	3322.82	1.81195
8	3	1754.83	2932.83	1.67129
9	9	1813	2883.5	1.59046
10	7	2075.17	3183.83	1.53425
11	2	2011.17	3104.5	1.54363
12	13	1990.5	3169.67	1.5924
13	8	2030.67	3184.67	1.56829
14	7	1998.67	3129.83	1.56596
15	1	1585.17	2763.33	1.74324
16	10	2001.17	3182	1.59007
17	3	1604.8	2731.12	1.70184
18	9	1830	2978.83	1.62778
19	2	2090.33	3223.83	1.54226
20	13	1833	2873.83	1.56783
21	12	1997.67	3171	1.58735
22	8	2122.57	3173.63	1.49519
23	4	2099.33	3259.5	1.55264
24	6	1746	2920	1.67239
25	5	1697.83	2966.33	1.74713
26	11	1662.33	2653.5	1.59625
27	1	2027.1	2946.67	1.45364
28	6	1788.33	2977.17	1.66477
29	9	1850.67	2997	1.61942
30	11	1939.83	3126.67	1.61182
31	7	1956.67	3021.83	1.54438
32	3	1691.03	2800.93	1.65634
33	12	2099.67	3338.67	1.59009
34	5	1676.33	2864.83	1.70899
35	4	2058.17	3208.17	1.55875
36	8	2163.5	3243	1.49896
37	10	1963.67	3177.17	1.61798
38	13	1932.5	3044.67	1.57551
39	2	2116	3211.83	1.51788
40	1	1795.17	3109.17	1.73197
41	7	1937.17	3116.67	1.60888
42	13	1956.17	3127.67	1.59888
43	6	1932.5	3139.33	1.62449
44	5	1595.33	2636	1.65232
45	10	1893.33	3114	1.64472
46	12	2049.33	3206.33	1.56457
47	11	1833.67	2607	1.42174
48	4	1978.67	3140.83	1.58735
49	8	2106.17	3284	1.55923
50	3	1658.33	2678.67	1.61528
51	9	1754.83	2797	1.59388
52	2	2076	3154.33	1.51943
53	12	2089.67	3331.67	1.59435
54	10	2034	3195	1.5708
55	8	2276.83	3462.83	1.5209
56	13	1914.5	2907.33	1.51859
57	6	2077.33	3431.5	1.65188
58	3	1699.17	2772.17	1.63149
59	9	1752.83	3011.33	1.71798
60	11	1978.83	3041.83	1.53719
61	2	1972.67	3105.83	1.57443
62	7	2043.67	3188.33	1.5601
63	1	1719.5	2828.5	1.64495
64	5	1657.67	3111	1.87673
65	4	2112.83	2941.5	1.39221

## Sheet: Fat pads
Pen	Diet	Number of birds	Fat pad	Avg FPW
4	1	6	181.9	30.3167
15	1	6	159	26.5
27	1	6	163	27.1667
40	1	6	200	33.3333
63	1	6	196	32.6667
11	2	6	208	34.6667
19	2	6	177	29.5
39	2	6	194	32.3333
52	2	6	219	36.5
61	2	6	174	29
8	3	6	187.2	31.2
17	3	5	134	26.8
32	3	5	129	25.8
50	3	6	160	26.6667
58	3	6	170	28.3333
5	4	6	181.6	30.2667
23	4	6	166	27.6667
35	4	6	167	27.8333
48	4	6	66	11
65	4	5	145	29
6	5	6	199.5	33.25
25	5	6	147	24.5
34	5	6	158	26.3333
44	5	6	145	24.1667
64	5	6	182	30.3333
7	6	6	208.8	34.8
24	6	6	209	34.8333
28	6	6	217	36.1667
43	6	6	261	43.5
57	6	6	248	41.3333
10	7	6	155.7	25.95
14	7	6	165	27.5
31	7	6	126	21
41	7	5	139	27.8
62	7	6	161	26.8333
13	8	6	196	32.6667
22	8	5	156	31.2
36	8	6	192	32
49	8	6	211	35.1667
55	8	6	245	40.8333
9	9	6	153.1	25.5167
18	9	6	177	29.5
29	9	6	159	26.5
51	9	6	151	25.1667
59	9	6	150	25
1	10	6	219.4	36.5667
16	10	6	245	40.8333
37	10	6	235	39.1667
45	10	6	219	36.5
54	10	6	251	41.8333
3	11	5	141.1	28.22
26	11	5	113	22.6
30	11	6	162	27
47	11	6	141	23.5
60	11	6	173	28.8333
2	12	6	223.8	37.3
21	12	6	202	33.6667
33	12	6	239	39.8333
46	12	6	199	33.1667
53	12	6	265	44.1667
12	13	6	183	30.5
20	13	6	185	30.8333
38	13	6	199	33.1667
42	13	6	212	35.3333
56	13	6	162	27
